# Supplementary material for: CXCL12 impact on glioblastoma cells behaviors under dynamic culture conditions: Insights for developing new therapeutic approaches
Source: PLoS One. 2024 Dec 23;19(12):e0315038. doi: 10.1371/journal.pone.0315038 (PMC11665989; doi:10.1371/journal.pone.0315038)
Supplement: S1 Raw data — (ZIP) [file pone.0315038.s001.zip]

Archive with 1 entries (1 files):
- ElKheir_RawData_PlosOne_revised.xlsx
