# Supplementary material for: CXCL12 impact on glioblastoma cells behaviors under dynamic culture conditions: Insights for developing new therapeutic approaches
Source: PLoS One. 2024 Dec 23;19(12):e0315038. doi: 10.1371/journal.pone.0315038 (PMC11665989; doi:10.1371/journal.pone.0315038)
Supplement: S1 Raw data — (ZIP) [file pone.0315038.s001.zip › ElKheir_RawData_PlosOne_revised.xlsx]

## Sheet: DNA quantification
	DNA Quantification
	F98 mCherry GBM cells 0.5 μL/min				F98 mCherry GBM cells 3 μL/min				U87 mCherry GBM cells 0.5 μL/min					U87 mCherry GBM cells 3 μL/min
		Empty (μg/mL)	CXCL12 (μg/mL)			Empty (μg/mL)	CXCL12 (μg/mL)			Empty (μg/mL)	CXCL12 (μg/mL)	CXCL12 + (μg/mL)			Empty (μg/mL)	CXCL12 (μg/mL)	CXCL12 + (μg/mL)
	Alg:M + cells	23.7969	14.1878		Alg:M + cells	18.4402	19.5122		Alg:M + cells	58.9316	59.4456	68.6895		Alg:M + cells	57.9377	59.4456	68.6895
		24.1236	16.6343			21.4502	22.3452			58.9316	61.478	65.1425			58.9316	61.478	65.1425
		25.0125	15.1265			20.3737	21.7352			57.7245	65.1425	66.9483			57.7245	62.0186	66.8276
		25.1627	15.1174			20.6637	23.4325			55.2314	66.8373	61.3628			55.3235	62.4424	65.2748
		24.0294	-			19.2627	22.3124			55.6787	65.8655	62.356			56.2546	60.1434	65.3468
	Alg:M	8.44105	19.6231		Alg:M	13.9927	8.08541		Alg:M	8.23	11.9218	39.7835		Alg:M	7.28386	11.9218	39.7835
		9.01205	17.6473			14.9127	10.5378			8.23859	9.14188	42.6155			8.23859	9.14188	42.6155
		7.05105	17.9472			13.4893	9.16272			7.91764	11.0426	41.2827			7.91764	11.0426	42.0337
		7.02784	18.2673			12.6383	10.346			7.27362	10.2654	38.9278			9.65432	10.3431	44.2948
		9.12839	-			11.2184	9.8462			8.14546	10.7789	40.8644			8.6436	11.4324	41.4124
	Alg 1%	5.68447	14.7952		Alg 1%	0	3.18741		Alg 1%	0	0	0		Alg 1%	0	0	0
		6.12647	16.3782			0	4.62895			0	0	0			0	0	0
		5.20123	15.8626			0	4.35261			0	0	0			0	0	0
		6.01263	15.9836			0	3.56433			0	0	0			0	0	0
		6.23356	-			0	4.28732			0	0	0			0	0	0
	Alg:M	0	0.934434		Alg:M	2.05842	2.39483		Alg:M	0	30.4392	48.7572		Alg:M	0	30.4392	48.7572
		0	1.24352			1.85842	5.5724			0	34.3716	51.5623			0	34.3716	51.5623
		0	2.4381			2.8372	4.14253			0	33.5463	52.7363			0	33.5463	51.0774
		0	1.72524			2.13256	2.94735			0	31.3455	51.8383			0	32.4324	52.9234
		0	-			1.83737	4.3215			0	31.8757	49.6656			0	33.4321	52.3412
	Alg:M + cells	24.5289	9.39106		Alg:M + cells	16.1879	16.952		Alg:M + cells	61.9886	58.556	66.378		Alg:M + cells	63.5069	59.0173	66.378
		25.1288	11.8945			18.2872	18.5723			61.5169	59.0173	65.9275			61.5169	57.3509	65.9275
		24.8242	12.5342			18.1246	18.1325			66.3432	57.3509	66.3432			66.3432	59.3422	65.3893
		24.8263	11.2436			17.2624	17.434			64.1826	55.3221	64.2719			65.5234	59.2342	66.3214
		25.2625	-			19.3131	17.2442			62.4676	56.3467	64.1725			62.4373	54.1423	65.2376

## Sheet: CXCR4 mRNA quantification
	CXCR4 mRNA quantification
			qPCR	Average	ETM
	F98 cells (fold change)		1	0.986	0.116
			1.146
			0.812
	U87 cells (fold change)		0.678	0.493	0.123333
			0.456
			0.345

## Sheet: Calcium activity 
	Calcium activity
	F98 Cells
		Time	Cellules seules (FU)				Cellules + 6 nM CXCL12 (FU)		Cellules + 40 nM AMD + 6 nM CXCL12 (FU)
		0	0	0	0	0	0	0	0	0
		1.25	355	540	250	194	1583	1488.5	109.333	234.333
		2,5	300	546	209	171	1623	1481.4	96.6667	230.667
		3.75	288	506	222	164.333	1620.33	1491.97	135	270
		5	289	519	220	145	1604	1510.7	219	280
		6.25	351	574	148	147.667	1598.67	1517.43	211.667	255.667
		7.5	319	548	197	117	1582	1524.9	232.333	271.333
		8.75	321	588	185	136	1569	1532.2	248	268
		10.5	338	603	211	142	1570	1533.3	212.333	255.333
		11.25	284	638	212	136.333	1574.33	1540.87	227	261
	U87 Cells
		Time	Cellules seules (FU)		Cellules + 6 nM CXCL12 (FU)				Cellules + 40 nM AMD + 6 nM CXCL12 (FU)
		0	0	0	0	0	0	0	0	0	0	0
		1.25	238.126	239.143	702.143	672.143	619.143	582.143	0	0	0	0
		2,5	244.143	315.143	849.143	854.143	741.143	701.143	0	0	0	0
		3.75	197	273	882	861	759	721	0	0	0	0
		5	107.857	212.857	790.857	834.857	673.857	722.857	0	0	0	0
		6.25	57.8571	116.857	695.857	772.857	592.857	662.857	0	0	0	0
		7.5	55.8571	83.1429	659.143	747.143	555.143	638.143	0	0	0	0
		8.75	78.1429	77.8571	618.857	755.857	515.857	606.857	0	0	0	0
		10.5	77.4524	78.5714	562.571	769.571	519.571	605.571	0	0	0	0
		11.25	54	56	530	740	506	622	0	0	0	0
